# Supplementary material for: Exploiting the Freshwater Shrimp Neocaridina denticulata as Aquatic Invertebrate Model to Evaluate Nontargeted Pesticide Induced Toxicity by Investigating Physiologic and Biochemical Parameters
Source: Antioxidants (Basel). 2021 Mar 5;10(3):391. doi: 10.3390/antiox10030391 (PMC7999401; doi:10.3390/antiox10030391)
Supplement: Supplementary file 1 [file antioxidants-10-00391-s001.zip]

Archive with 4 entries (3 files):
- Supplymentray data/
- Supplymentray data/Video S1_Locomotor activity comparison.mp4
- Supplymentray data/Video S2_Control.MOV
- Supplymentray data/Video S3_Imidacloprid 1ppm.MOV
